# Supplementary material for: Cardiac Safety of Modified Vaccinia Ankara for Vaccination against Smallpox in a Young, Healthy Study Population
Source: PLoS One. 2015 Apr 16;10(4):e0122653. doi: 10.1371/journal.pone.0122653 (PMC4399887; doi:10.1371/journal.pone.0122653)
Supplement: S1 Data — (ZIP) [file pone.0122653.s003.zip]

Archive with 1 entries (1 files):
- POX-MVA-005_Final clinical study report Sections 1-16.3_21Dec2007.pdf
